# Supplementary material for: Within-sibship genome-wide association analyses decrease bias in estimates of direct genetic effects
Source: Nat Genet. 2022 May 9;54(5):581–92. doi: 10.1038/s41588-022-01062-7 (PMC9110300; doi:10.1038/s41588-022-01062-7)
Supplement: Supplementary file 4 — Excel file with all supplementary tables in. [file 41588_2022_1062_MOESM4_ESM.xlsx]

## Sheet: ST1 - Participating Cohorts
ST1 Participating cohorts
Study	Country	Study design	Number of individuals	Number of sibships	Height	Body mass index (BMI)	Waist-hip ratio (WHR)	Education	Systolic blood pressure (SBP)	Cognition	Ever smoking	Smoking intensity	Alcohol consumption	Depressive symptoms	Wellbeing	Neuroticism	Number of children	Age at first birth	C-reactive protein (CRP)	HbA1C	LDL-cholesterol	HDL-cholesterol	Triglycerides	Lung function	Age at menarche	Age at menopause	Estimated glomerular filtration rate (eGFR)	Physical activity
Australian Mammographic Density Twins (AMDTSS)	Australia	Twin and family study	1811	685	1811	1811		1809			1811	503	958				1493	1493							1808	546
The Center on Antisocial Drug Dependence (CADD)	USA	Twin study	601	290	601	596
China Kadoorie Biobank (CKB)	China	Population biobank	13856	6365	13856	13856		13856	13856		13856	3158	13856
Danish Twin Registry (DTR)	Denmark	Twin study	1172	586	1170	1164		1168		1158	1172		1110	1172	1172	1168	1124	812										900
Finnish Twin Cohort	Finland	Twin study	8810	4383	8810	8810	628	6702	592	788	6296	2522	5212	2874	5724	4346	3292	2794			904	904	902					6124
DiscovEHR	USA	Population biobank	13816	5179	12056	12056			13816
Generation Scotland (GS)	UK - Scotland	Population biobank	11608	4529	11594	11562	11432	11158	11608	11352	11289					11606			6499			11200		2721			11240
GENOA - African Americans	USA	Sibling hypertension cohort	718	359	718	718	718	718	718		718		712								716	716	716				718
GENOA - European Americans	USA	Sibling hypertension cohort	978	489	976	976	972	978	978		978		954								976	976	976				974
HUNT	Norway	Population biobank	38549	15133	38240	30735	38103	32120	38339		37603	14150	77	31251	37834	31251	12690	8897	17263	14784	37522	38396	38549	3974	12853	5913	38549	24908
Minnesota Twins	USA	Twin study	826	413	826	826		734	756	732			674		818
MoBa	Norway	Parent-offspring trio study	5438	2675	4629	4542		4667			4716		2120	4249	4404		5438	5438										2796
Netherlands Twin Register (NTR)	Netherlands	Twin and family study	6186	2523	4708	4393	930	3467			4553	1432	3887	3853	3564	4462	1361								1576			6186
ORCADES	UK – Orkney	Population isolate cohort	972	413	930	930		858	907	727	890		818			740		662	860	855	902	902	902	861
QIMR Berghofer Medical Research Institute (QIMR)	Australia	Twin and family study	10082	3120	10082	10034		7076	795			1279	4954	3278	6507	4179	1269	3134				8642	8706		3886			2238
Swedish Twin Registry (STR) - Aging Sample I	Sweden	Twin study	5472	2736	5342	5332		5468	2625	814	4924	1686			1408		5472	4160	2642	2754	2729	2761	2760
STR Aging Sample II - Psych (Subset 1)	Sweden	Twin study	724	362	702	702		724			634			544									720
STR Aging Sample II - Psych (Subset 2)	Sweden	Twin study	6146	3073				6146			954	544			1608		1762	1446
STR Young Adult Twins in Sweden Study (YATSS)	Sweden	Twin study	3252	1626				3252			2822			2878			1010	1740
TEDS	UK	Twin study	3172	1586	2986	2762				3172	2620		1468	3042		2930
TwinsUK	UK	Twin study	2838	1419	2806	2806	2532	2090	2546		2838	676					2262		676		1500	1504	1504		2082	1148
UK Biobank	UK	Population biobank	40210	19523	40068	40009	39989	39531	35789	8061	39890	5342	39877		8472	27105	29512	7364	36670	31149	36679	31149	36736	40210	13932	5768	36726	40210
Viking1	UK - Shetland	Population isolate cohort	839	365	837	837	837	829	837	834	801		833			833		662		819	832	832	832	677
TOTAL			178076	77832	163748	155457	96141	143351	124162	27638	139365	31292	77510	53141	71511	88620	66685	38602	64610	50361	82760	97982	93303	48443	36137	13375	88207	83362

## Sheet: ST2 - Meta-analysis sample size
ST2 European meta-analysis and non-European sample sizes
Phenotype	Number of individuals
	European meta-analysis	Non-European samples*	Total
Height	149174	14574	163748
Body mass index (BMI)	140883	14574	155457
Educational attainment	128777	14574	143351
Ever smoking	124791	14574	139365
Systolic blood pressure (SBP)	109588	14574	124162
Waist-hip ratio (WHR)	95423	718	96141
Alcohol consumption	92967	14568	107535
Age at menarche	32251	N/A	32251
Age at first birth (AFB)	38602	N/A	38602
Number of children	66685	N/A	66685
Age at menopause	13375	N/A	13375
Cognition	27638	N/A	27638
Depressive symptoms	53141	N/A	53141
Neuroticism	88620	N/A	88620
Physical activity	83362	N/A	83362
Smoking intensity / cigarettes per day	28134	3158	31292
LDL-cholesterol	82044	716	82760
HDL-cholesterol	97266	716	97982
Triglycerides	92587	716	93303
C-reactive protein (CRP)	64610	N/A	64610
Estimated glomerular filtration rate (eGFR)	87489	718	88207
Lung function (FEV1/FEV1FVC)	48443	N/A	48443
Subjective wellbeing	71511	N/A	71511
HbA1c	50361	N/A	50361
* China Kadoorie Biobank / GENOA African Americans

## Sheet: ST3 - Shrinkage
ST3 Within-sibship shrinkage estimates
Phenotype	Shrinkage % for GWS score (95% C.I.)	Shrinkage % for liberal score (95% C.I.)
Height	10.1 (8.1, 12.1)	10.1 (8.2, 12.1)
Body mass index (BMI)	-0.2 (-5.5, 5.0)	0.8 (-4.1, 5.7)
Education	45.5 (39.5, 51.4)	46.5 (41.2, 51.8)
Ever smoking	18.9 (4.9, 32.8)	19.4 (9.2, 29.7)
Systolic blood pressure (SBP)	1.0 (-5.4, 7.4)	0.1 (-6.0, 6.1)
Waist-hip ratio (WHR)	2.9 (-3.2, 9.0)	3.6 (-2.3, 9.5)
Alcohol consumption	6.1 (-25.8, 38.0)	-3.2 (-27.6, 21.3)
Age at menarche	-3.9 (-12.7, 4.9)	-3.6 (-11.8, 4.7)
Age at first birth (AFB)	44.5 (7.8, 81.2)	52.4 (30.0, 74.9)
Number of children	40.7 (-41.2, 122.6)	66.8 (3.7, 129.9)
Age at menopause	2.3 (-12.1, 16.6)	5.3 (-8.2, 18.8)
Cognition	11.7 (-8.4, 31.8)	21.6 (6.4, 36.8)
Depressive symptoms	21.1 (-23.7, 66.0)	49.8 (17.5, 82.2)
Neuroticism	-0.2 (-17.2, 16.7)	1.6 (-12.0, 15.2)
Physical activity	29.5 (-47.9, 106.8)	-6.1 (-71.3, 59.2)
Smoking intensity / cigarettes per day	27.8 (5.0, 50.7)	18.8 (-14.8, 52.4)
LDL-cholesterol	-3.1 (-6.9, 0.7)	-3.4 (-7.2, 0.4)
HDL-cholesterol	0.1 (-3.1, 3.4)	0.4 (-2.9, 3.6)
Triglycerides	4.2 (-0.4, 8.9)	4.2 (-0.4, 8.8)
C-reactive protein (CRP)	-9.2 (-15.8, -2.6)	-8.6 (-15.1, -2.1)
Estimated glomerular filtration rate (eGFR)	0.1 (-4.5, 4.7)	-0.0 (-4.5, 4.4)
Forced expiratory volume (FEV1)	-5.4 (-18.2, 7.4)	2.1 (-8.6, 12.8)
Forced expiratory volume /Forced vital capacity (FEV1FVC)	-23.9 (-51.9, 4.0)	-12.7 (-36.1, 10.7)
HbA1c	-1.4 (-5.6, 2.9)	-1.7 (-5.9, 2.5)
Subjective wellbeing	-97.2 (-603.1, 408.7)	9.0 (-69.3, 87.2)

## Sheet: ST4 - Shrinkage & h2
ST4 Expected and observed attenuations in LDSC SNP h2 estimates
Phenotype	Shrinkage % for liberal score (95% C.I.)	Expected attenuation % in LDSC SNP h2 (95% C.I.)	Observed attenuation % in LDSC SNP h2
Height	10.1 (8.2, 12.1)	19% (16%, 23%)	0.173
Education	46.5 (41.2, 51.8)	71% (65%, 77%)	0.76
Ever smoking	19.4 (9.2, 29.7)	35% (18%, 51%)	0.25
Age at first birth (AFB)	52.4 (30.0, 74.9)	77% (51%, 94%)	0.89
Cognition	21.6 (6.4, 36.8)	39% (12%, 60%)	0.44
Depressive symptoms	49.8 (17.5, 82.2)	63% (10%, 93%)	0.22
Number of children	66.8 (3.7, 129.9)	89% (7%, 100%]	0.07

## Sheet: ST5 - LDSC SNP h2
ST5 Observed scale LDSC SNP h2 estimates
Phenotype	Population SNP h2 estimate (95% C.I.)	Within-sibship SNP h2 estimate (95% C.I.)	Heterogeneity P-value	Notes
Height	0.41 (0.37, 0.45)	0.34 (0.30, 0.38)	0.0016
Body mass index (BMI)	0.21 (0.19, 0.23)	0.20 (0.17, 0.23)	0.27
Education	0.13 (0.12, 0.15)	0.04 (0.02, 0.05)	< 0.001
Ever smoking	0.10 (0.09, 0.11)	0.07 (0.05, 0.10)	0.029
Systolic blood pressure (SBP)	0.11 (0.09, 0.13)	0.11 (0.08, 0.14)	0.76
Waist-hip ratio (WHR)	0.09 (0.07, 0.10)	0.09 (0.06, 0.12)	0.71
Alcohol consumption	0.02 (0.01, 0.04)	0.05 (0.02, 0.08)	0.037
Age at menarche	0.22 (0.17, 0.26)	0.19 (0.11, 0.27)	0.46
Age at first birth (AFB)	0.07 (0.04, 0.10)	0.00 (-0.07, 0.07)	0.057
Number of children	0.04 (0.02, 0.05)	0.03 (-0.01, 0.08)	0.9
Age at menopause	0.10 (0.02, 0.18)	0.04 (-0.15, 0.22)	0.45
Cognition	0.24 (0.18, 0.30)	0.14 (0.05, 0.22)	0.011
Depressive symptoms	0.05 (0.03, 0.08)	0.04 (-0.01, 0.10)	0.65
Neuroticism	0.07 (0.06, 0.09)	0.07 (0.03, 0.10)	0.56
Physical activity	0.01 (-0.00, 0.02)	-0.01 (-0.04, 0.03)	0.29
Smoking intensity / cigarettes per day	0.05 (0.01, 0.10)	0.07 (-0.02, 0.16)	0.66
LDL-cholesterol	0.12 (0.09, 0.16)	0.13 (0.08, 0.17)	0.76
HDL-cholesterol	0.19 (0.14, 0.23)	0.21 (0.14, 0.28)	0.52
Triglycerides	0.16 (0.12, 0.21)	0.18 (0.10, 0.25)	0.71
C-reactive protein (CRP)	0.06 (0.03, 0.10)	0.10 (0.04, 0.15)	0.23
Estimated glomerular filtration rate (eGFR)	0.17 (0.14, 0.20)	0.15 (0.11, 0.20)	0.33
Forced expiratory volume (FEV1)	0.08 (0.06, 0.11)	0.12 (0.05, 0.20)	0.27
Forced expiratory volume /Forced vital capacity (FEV1FVC)	-0.02 (-0.04, -0.01)	0.04 (-0.01, 0.09)	0.0029	P est out of bounds
HbA1c	0.17 (0.13, 0.20)	0.21 (0.14, 0.28)	0.2
Subjective wellbeing	0.05 (0.04, 0.07)	0.04 (-0.00, 0.08)	0.37

## Sheet: ST6 - SumHer SNP h2
ST6 Observed scale SumHer SNP h2 estimates
Phenotype	Population SNP h2 estimate (95% C.I.)	Within-sibship SNP h2 estimate (95% C.I.)
Height	0.50 (0.48, 0.53)	0.42 (0.39, 0.44)
Body mass index (BMI)	0.23 (0.21, 0.25)	0.22 (0.19, 0.25)
Education	0.14 (0.12, 0.15)	0.03 (0.01, 0.05)
Ever smoking	0.10 (0.09, 0.12)	0.08 (0.05, 0.11)
Systolic blood pressure (SBP)	0.12 (0.11, 0.14)	0.12 (0.09, 0.16)
Waist-hip ratio (WHR)	0.09 (0.07, 0.11)	0.06 (0.02, 0.10)
Alcohol consumption	0.02 (0.01, 0.04)	0.04 (0.00, 0.08)
Age at menarche	0.18 (0.13, 0.24)	0.18 (0.07, 0.28)
Age at first birth (AFB)	0.06 (0.02, 0.10)	0.02 (-0.08, 0.12)
Number of children	0.03 (0.01, 0.05)	0.01 (-0.04, 0.07)
Age at menopause	0.15 (0.05, 0.25)	-0.05 (-0.31, 0.21)
Cognition	0.22 (0.16, 0.28)	0.10 (-0.01, 0.21)
Depressive symptoms	0.04 (0.01, 0.07)	0.04 (-0.03, 0.11)
Neuroticism	0.08 (0.06, 0.10)	0.05 (0.01, 0.09)
Physical activity	0.01 (-0.01, 0.03)	-0.01 (-0.05, 0.04)
Smoking intensity / cigarettes per day	0.04 (-0.01, 0.09)	0.07 (-0.06, 0.20)
LDL-cholesterol	0.10 (0.07, 0.12)	0.12 (0.08, 0.17)
HDL-cholesterol	0.18 (0.16, 0.21)	0.19 (0.15, 0.23)
Triglycerides	0.17 (0.15, 0.20)	0.21 (0.17, 0.26)
C-reactive protein (CRP)	0.05 (0.03, 0.07)	0.10 (0.04, 0.16)
Estimated glomerular filtration rate (eGFR)	0.18 (0.16, 0.20)	0.14 (0.10, 0.18)
Forced expiratory volume (FEV1)	0.11 (0.08, 0.14)	0.13 (0.04, 0.21)
Forced expiratory volume /Forced vital capacity (FEV1FVC)	-0.03 (-0.05, -0.01)	0.05 (-0.02, 0.12)
HbA1c	0.19 (0.16, 0.22)	0.22 (0.15, 0.29)
Subjective wellbeing	0.05 (0.03, 0.07)	0.04 (-0.01, 0.09)

## Sheet: ST7 - LDSC rg
ST7 LDSC rg with educational attainment
Phenotype	Population rg estimate (95% C.I.)	Within-sibship rg estimate (95% C.I.)	Heterogeneity P-value*
Height	0.16 (0.11, 0.21)	0.06 (-0.06, 0.19)	0.12
Body mass index (BMI)	-0.32 (-0.37, -0.26)	-0.05 (-0.22, 0.12)	< 0.001
Ever smoking	-0.41 (-0.49, -0.34)	-0.14 (-0.42, 0.14)	0.04
Systolic blood pressure (SBP)	-0.20 (-0.28, -0.12)	-0.10 (-0.36, 0.16)	0.43
Waist-hip ratio (WHR)	-0.18 (-0.27, -0.09)	-0.08 (-0.35, 0.18)	0.47
Alcohol consumption	0.01 (-0.15, 0.17)	0.14 (-0.23, 0.52)	0.5
Age at menarche	-0.02 (-0.12, 0.07)	0.05 (-0.26, 0.36)	0.66
Number of children	-0.20 (-0.35, -0.06)	-0.40 (-0.99, 0.19)	0.49
Cognition	0.79 (0.69, 0.90)	0.44 (0.06, 0.82)	0.085
Depressive symptoms	-0.07 (-0.23, 0.09)	-0.24 (-0.86, 0.38)	0.58
Neuroticism	-0.13 (-0.24, -0.03)	-0.13 (-0.51, 0.25)	0.99
Smoking intensity / cigarettes per day	-0.22 (-0.43, -0.01)	0.36 (-0.29, 1.01)	0.071
LDL-cholesterol	-0.05 (-0.18, 0.09)	0.09 (-0.26, 0.44)	0.38
HDL-cholesterol	0.25 (0.17, 0.33)	0.13 (-0.08, 0.34)	0.23
Triglycerides	-0.19 (-0.27, -0.11)	-0.13 (-0.36, 0.10)	0.54
C-reactive protein (CRP)	-0.46 (-0.67, -0.25)	-0.06 (-0.43, 0.30)	0.039
Estimated glomerular filtration rate (eGFR)	0.04 (-0.03, 0.11)	0.23 (-0.01, 0.46)	0.1
Forced expiratory volume (FEV1)	0.31 (0.18, 0.43)	0.12 (-0.24, 0.47)	0.29
HbA1c	-0.09 (-0.19, 0.01)	-0.17 (-0.47, 0.14)	0.54
Subjective wellbeing	0.13 (-0.00, 0.26)	0.30 (-0.30, 0.91)	0.54
* based on jackknife

## Sheet: ST8 - Polygenic adaption LDSC 
ST8 Polygenic adaption on height using SDS
Model	Spearman rank correlation	LDSC rg (SE)	LDSC genetic covariance intercept (SE)
	(95% C.I.)
Population	0.022 (0.014, 0.031)	0.10 (0.03)	0.016 (0.007)
Within-sibship	0.012 (0.003, 0.020)	0.09 (0.03)	0.001 (0.006)

## Sheet: ST9 - Weighted scores
ST9 UK Biobank weighted scores in European meta-analysis GWAS data
Phenotype	Population		Within-sibship
	S_(P,G) *	S_(P,L) **	S_(W,G) *	S_(W,L) **
	(Z score)	(Z score)	(Z score)	(Z score)
Height	128.2	130	97	98.3
Body mass index (BMI)	58.5	61.7	39.5	41.3
Education	41.1	46.3	16.5	18.2
Ever smoking	22.9	29.1	11.8	14.9
Systolic blood pressure (SBP)	45.6	48.4	28.5	30.6
Waist-hip ratio (WHR)	43.4	45.9	25.1	26.4
Alcohol consumption	8.8	11.5	5.1	7.2
Age at menarche	33.6	35.9	22.7	24.2
Age at first birth (AFB)	9.6	13.6	3.3	4
Number of children	4.1	4.9	1.4	0.9
Age at menopause	21.6	23.2	13	13.5
Cognition	11.1	15.7	6.9	8.7
Depressive symptoms	5.3	8.7	2.5	2.6
Neuroticism	17.3	21.1	10.4	12.4
Physical activity	4.2	4.6	1.6	2.7
Smoking intensity / cigarettes per day	13.1	11.1	5.6	5.4
LDL-cholesterol	73.6	74.6	48.6	49.5
HDL-cholesterol	87.4	89	60.4	61.4
Triglycerides	70.8	72.2	42.4	43.2
C-reactive protein (CRP)	43	44.3	27.1	27.8
Estimated glomerular filtration rate (eGFR)	63.5	64.6	40.5	41.3
Forced expiratory volume (FEV1)	23.6	28.1	14.3	15.8
Forced expiratory volume /Forced vital capacity (FEV1FVC)	12	14	9	9.5
HbA1c	64.8	65.9	40.9	41.7
Subjective wellbeing	1.7	3.5	1.6	2
* Score including variants with P < 5x10-8
** Score including variants with P < 1x10-5

## Sheet: ST10 - SUR shrinkage
ST10 UK Biobank shrinkage estimates for height
	No covariance modelled	Covariance modelled using SUR
Shrinkage estimate (SE)	0.14 (0.022)	0.14 (0.019)

[truncated: 3 more sheets: ST11 - LDSC confounding, ST12 - LDSC ratio height, ST13 - LDSC ratio UKB]
